# Supplementary material for: Efficiency of integrated electrooxidation and anaerobic digestion of waste activated sludge
Source: Biotechnol Biofuels. 2021 Apr 1;14:81. doi: 10.1186/s13068-021-01929-7 (PMC8017613; doi:10.1186/s13068-021-01929-7)
Supplement: Supplementary file 2 — Additional file 2 Energy consumption calculations by EOP. [file 13068_2021_1929_MOESM2_ESM.xlsx]

## Sheet: Energy balance
CALCULATIONS:
CH4 + 2O2 g CO2 + 2H2O (ΔG = 212 kCal/mol)					CH4 + 2O2 g CO2 + 2H2O (ΔG = 212 kCal/mol)
1 mol = 24.4 L (a 25 °C)					1 mol = 24.4 L (a 0 °C)
P.M.CH4 = 16 g/mol					P.M.CH4 = 16 g/mol
1 m3 = 1 000 L					1 m3 = 1 000 L
1 m3 = 40.98 mol	Conversion by ideal gases equation				1 m3 = 44.64 mol
212 kCal/mol x 40.98 mol/m3 = 8,687.76 kCal/m3 CH4					212 kCal/mol x 44.64 mol/m3 = ‭9,463.68‬ kCal/m3 CH4
Como 1 kW-h = 860 kCal					Como 1 kW-h = 860 kCal
8687.76/860 = 10.10 kW-h/kg SV					9,463.68/860 = 11.00 kW-h
Then, 1 m3 of CH4, has energy of 10.10 kW-h (25°C) and 11.00 kW-h (0 °C)
In general, efficiency is affected when converting, so it is usually used for 35% electric power and 50% for thermal energy.
Electric energy of 1 m3 of biogas = 10.10 x 0.30 = 3.53 kW-h					Electric energy of 1 m3 of biogas = 11.0 x 0.30 = 3.85 kW-h
Thermal energy of 1 m3 of biogas = 10.10 x 0.50 = 5.05 kW-h					Thermal energy of 1 m3 of biogas = 11.0 x 0.50 = 5.50 kW-h
Energy produced with 10.1 kW-h/m3 CH4:
Current density (mA/cm2)	CH4 (N-L/Kg SVinitial)			Energy (kW-h)			Electrical energy (kW-h)			Thermal energy (kW-h)
	0.01	0.02	0.03	0.01	0.02	0.03	0.01	0.02	0.03	0.01	0.02	0.03
0	51.9319	46.7746	36.6954	0.524512	0.472423	0.370623	0.183579	0.165348	0.129718	0.262256	0.236212	0.185312
14.3	129.542	175.179	251.376	1.30838	1.76931	2.5389	0.457931	0.619258	0.888615	0.654188	0.884655	1.26945
21.4	180.279	258.175	305.378	1.82082	2.60757	3.08431	0.637288	0.912649	1.07951	0.910411	1.30378	1.54216
28.6	240.463	288.293	311.909	2.42867	2.91176	3.15028	0.850036	1.01912	1.1026	1.21434	1.45588	1.57514
Energy produced with 11.0 kW-h/m3 CH4:
Current density (mA/cm2)	CH4 (N-L/Kg SViniciales)			Energy (kW-h)			Electrical energy (kW-h)			Thermal energy (kW-h)
	0.01	0.02	0.03	0.01	0.02	0.03	0.01	0.02	0.03	0.01	0.02	0.03
0	51.9319	46.7746	36.6954	0.571251	0.514521	0.403649	0.199938	0.180082	0.141277	0.285625	0.25726	0.201825
14.3	129.542	175.179	251.376	1.42496	1.92697	2.76514	0.498737	0.67444	0.967799	0.712482	0.963486	1.38257
21.4	180.279	258.175	305.378	1.98307	2.83993	3.35915	0.694076	0.993974	1.1757	0.991537	1.41996	1.67958
28.6	240.463	288.293	311.909	2.64509	3.17122	3.43099	0.925781	1.10993	1.20085	1.32254	1.58561	1.7155
Energy consumed:
* The analysis assumes a 16-day period for mesophilic anaerobic digestion at 37 °C. The energy consumption is electrical and thermal. The electrical requirements for this analysis are:
Pumping =	0.12	kW-h/m3/d	0.015	KW-h/kg SV·d		VS concentration =		8	kg SV/m3
Mixing =	0.12	kW-h/m3/d	0.015	KW-h/kg SV·d
Heating =	0.25	kW-h/m3/d	0.03125	KW-h/kg SV·d
Voltage and amperage measurements during EOP:
TS (%)	Energy consumed at 14.3 mA/cm2			Energy consumed at 21.4 mA/cm2			Energy consumed at 28.6 mA/cm2
	time (min)	Voltage (Watts/Amps)	Amperage (Amps)	time (min)	Voltage (Watts/Amps)	Amperage (Amps)	time (min)	Voltage (Watts/Amps)	Amperage (Amps)
0.01	0	0.331197	1.001	0	0.40405	1.498	0	0.672539	2.002
	5	0.308598	1.001	5	0.381874	1.498	5	0.642902	2.002
	10	0.308228	1.00093	10	0.385865	1.498	10	0.638342	2.00185
	15	0.308969	1.00093	15	0.388083	1.498	15	0.637582	2.00185
	20	0.308598	1.00093	20	0.38897	1.498	20	0.635302	2.00185
	25	0.311192	1.00093	25	0.389413	1.498	25	0.636062	2.00185
	30	0.312303	1.00093	30	0.390301	1.498	30	0.636822	2.00185
0.02	0	0.335272	1.001	0	0.415581	1.498	0	0.706736	2.002
	5	0.321565	1.001	5	0.37389	1.498	5	0.671779	2.002
	10	0.319712	1.001	10	0.394736	1.498	10	0.668739	2.00185
	15	0.322306	1.001	15	0.39651	1.498	15	0.667219	2.00185
	20	0.324158	1.001	20	0.395623	1.498	20	0.668739	2.00185
	25	0.323047	1.001	25	0.393849	1.498	25	0.667979	2.00185
	30	0.323417	1.001	30	0.392518	1.498	30	0.668739	2.00185
0.03	0	0.367651	1.001	0	0.443588	1.66099	0	0.706736	2.002
	5	0.335272	1.001	5	0.434244	1.66099	5	0.673299	2.002
	10	0.334531	1.00093	10	0.413589	1.66087	10	0.674059	2.002
	15	0.334531	1.00093	15	0.413097	1.66087	15	0.674819	2.002
	20	0.335272	1.00093	20	0.413589	1.66087	20	0.680898	2.002
	25	0.335642	1.00093	25	0.415556	1.66087	25	0.680138	2.002
	30	0.335272	1.00093	30	0.415556	1.66087	30	0.677098	2.002
Current density (mA/cm2)	TS (%)	Energy consumed during pretreatment
		Voltageaverage (Watts/Amps)	Amperageaverage (Amps)	Watts	Watts-hour	kg VS	W h/kg SV	kW h/kg SV
0
14.3	1	0.312726	1.00095	0.313023	0.156511	0.00070496	222.014	0.222014
	2	0.324211	1.001	0.324535	0.162268	0.00069584	233.197	0.233197
	3	0.339739	1.00095	0.340061	0.17003	0.0006896	246.564	0.246564
21.4	1	0.389794	1.498	0.583911	0.291955	0.00093136	313.472	0.313472
	2	0.394672	1.498	0.591219	0.29561	0.00089216	331.341	0.331341
	3	0.421317	1.66091	0.699768	0.349884	0.00092816	376.965	0.376965
28.6	1	0.642793	2.00189	1.2868	0.643402	0.00131296	490.039	0.490039
	2	0.674276	2.00189	1.34983	0.674914	0.0013296	507.607	0.507607
	3	0.681007	2.002	1.36338	0.681688	0.001332	511.778	0.511778
Pre-treatment method	Conditions	Energy consumption					BMP (N-L CH4/Kg VS)	BMP (KW-h/Kg VS)	Energy balance (KW-h/Kg SV)
		Electrical energy by pre-treatment (KW-h/Kg VS)	Electrical energy by pumping (KW-h/Kg VS)	Electrical energy by mixing (KW-h/Kg VS)	Thermal energy by heating (KW-h/Kg VS)	Total (KW-h/Kg VS)
Non pre-treatment*	-	0	0.096	0.192	0.5	0.788	190	2.09	1.302
Thermal hydrolysis	170 °C for 15–30 min	0.9375	0.096	0.192	0.5	1.7255	290.55	3.19605	1.47055
Sonication	100 W, 16 s, 30 kW/m3	0.37	0.096	0.192	0.5	1.158	240.5	2.6455	1.4875
Ball milling	-	1.04	0.096	0.192	0.5	1.828	240.5	2.6455	0.8175
High pressure	200 bar	0.33	0.096	0.192	0.5	1.118	260.65	2.86715	1.74915
EOP	14.3 A/m2, 30 min	0.246564	0.096	0.192	0.5	1.03456	251.376	2.76514	1.73057
	21.4 A/m2, 30 min	0.376965	0.096	0.192	0.5	1.16497	305.378	3.35915	2.19419
	28.6 A/m2, 30 min	0.511778	0.096	0.192	0.5	1.29978	311.909	3.43099	2.13122
